# Supplementary material for: Mutant HSPB1 causes loss of translational repression by binding to PCBP1, an RNA binding protein with a possible role in neurodegenerative disease
Source: Acta Neuropathol Commun. 2017 Jan 11;5:5. doi: 10.1186/s40478-016-0407-3 (PMC5225548; doi:10.1186/s40478-016-0407-3)
Supplement: Additional file 3: Table S2. — mRNAs enriched more than 2-fold in the PCBP1 IP relative to input. Relates to Fig. 4. (XLSX 74 kb) [file 40478_2016_407_MOESM3_ESM.xlsx]

## Sheet: Blad1
Fold change	Symbol	Fold change	Symbol	Fold change	Symbol
11.816	Cdr1	5.608	Egr3	5.167	Mecp2
8.377	Mll2	5.598	Rere	5.158	Palm2
8.064	Shank1	5.596	Nav2	5.157	Srgap3
7.53	Fmn2	5.576	Bcl9	5.14	Zfp703
7.38	Srcap	5.565	Ttyh3	5.139	Mef2d
6.707	Mlip	5.558	Camta2	5.132	Nfic
6.563	Pclo	5.547	Gm608	5.107	Fbrs
6.561	Zmiz1	5.544	Nfia	5.103	Per1
6.527	Bcl9l	5.543	Nptxr	5.102	Nfat5
6.512	9830001H06Rik	5.543	Shisa6	5.102	Slc7a8
6.485	Prr12	5.541	Auts2	5.093	Tanc2
6.37	Spen	5.531	Atxn2l	5.092	Rgma
6.346	Zfhx2	5.526	Cd47	5.085	Nlgn3
6.287	Atn1	5.512	Ep300	5.085	Mll1
6.253	Nova2	5.482	Gm98	5.078	Polr2a
6.188	Kdm6b	5.46	Wbp7	5.077	Crtc1
6.173	Raph1	5.454	Nhsl2	5.076	Ttbk1
6.154	Ubn2	5.441	Tnrc6b	5.066	Foxk1
6.153	Ncor2	5.431	Ylpm1	5.064	Wnk2
6.125	Map3k9	5.405	Clmn	5.049	2900026A02Rik
6.116	Arid1a	5.388	Nlgn2	5.044	Rnf44
6.105	Pvrl1	5.377	Ulk1	5.043	Purg
6.083	Nfix	5.371	Caln1	5.041	Irs2
6.052	Pom121	5.349	Enah	5.037	Syn1
6.039	Brd4	5.342	Tmem8b	5.031	Trim66
6.003	Tet3	5.294	Cit	5.024	Hivep1
5.921	Crebbp	5.286	Ids	5.021	Gse1
5.911	Wipf2	5.279	Ankrd52	5.012	Igf1r
5.895	Shisa7	5.276	Tnrc18	5.005	Iqsec2
5.881	Zfp609	5.276	Egr1	4.983	Agap2
5.873	BC068157	5.27	Shank3	4.97	Sec22c
5.866	Shank2	5.268	Ncoa6	4.952	Mnt
5.847	Proser1	5.233	Atp1b2	4.924	Setd1a
5.832	Syngap1	5.232	Plxna4	4.904	Sap130
5.823	Nav1	5.227	4930488L21Rik	4.901	Sv2c
5.814	Prrc2a	5.22	Helz	4.89	Bsn
5.798	Slc25a23	5.22	Copg2	4.889	Etl4
5.776	Rnf165	5.217	Chd7	4.882	2410137F16Rik
5.76	1700008O03Rik	5.216	Sobp	4.872	Gatsl2
5.659	D10Bwg1379e	5.215	Arhgap33	4.86	Celf5
5.642	Kcnc3	5.208	Ahdc1	4.858	Rn4.5s
5.631	Srgap1	5.196	Srrm4	4.851	Kif21b
5.619	Cic	5.189	Dvl3	4.849	R3hdm2
5.61	Setd1b	5.183	Zmiz2	4.828	Fam78b
Fold change	Symbol	Fold change	Symbol	Fold change	Symbol
4.826	Spred2	4.531	R3hdm1	4.342	Setd7
4.826	Elfn2	4.524	N4bp1	4.34	Dennd1a
4.824	Zfp36l1	4.521	Prrt1	4.317	Ntrk3
4.8	Phf15	4.518	Cacna1e	4.316	Nup214
4.794	Ptpn23	4.518	Fam163b	4.313	Gpr56
4.79	Pknox2	4.499	Baz2a	4.31	Smg7
4.784	Slc9a1	4.497	Pianp	4.309	Zc3h3
4.78	Stox2	4.495	Parm1	4.308	Cbll1
4.758	Pacsin1	4.49	Cramp1l	4.302	Dlg4
4.753	Gas7	4.485	Gramd1b	4.298	Msi1
4.751	Sf3a2	4.478	Dlk1	4.297	Plxna1
4.747	Phc3	4.476	Tcf20	4.296	Rab11fip4
4.746	Mamld1	4.474	Snx12	4.296	Tox2
4.738	Grik3	4.463	Sipa1l1	4.293	Wnk1
4.726	Cblb	4.462	Srcin1	4.291	Clstn2
4.72	Atxn1	4.461	Igfbp5	4.291	Fam125b
4.697	Midn	4.454	Sik3	4.284	Stac2
4.696	BC017647	4.449	Prdm2	4.278	Zbtb4
4.673	Sipa1l3	4.443	Socs7	4.268	Diras1
4.667	Cherp	4.441	Mll3	4.266	Wwox
4.666	Mest	4.436	Mllt6	4.264	Dyrk1b
4.653	Pogz	4.435	Jph4	4.263	Diap1
4.652	Dlg2	4.43	Zc3h7b	4.261	Clip3
4.65	Prrc2c	4.428	Klf13	4.261	Zfp462
4.648	Cmip	4.425	Mtss1l	4.253	Cdk5r2
4.648	Sema4g	4.422	BC032203	4.253	Patl1
4.641	Srrm2	4.421	Lyl1	4.253	Dlgap2
4.64	Nfib	4.42	Sos1	4.25	4930547E14Rik
4.639	Sall1	4.419	Tcf7l2	4.246	Inf2
4.637	Peg10	4.418	Mbd5	4.243	Lmtk3
4.627	Mtap1a	4.418	Myadm	4.239	Coro2b
4.62	Wasf3	4.412	Satb2	4.239	Dagla
4.617	Tshz2	4.41	Kcna2	4.234	Grik5
4.612	Foxp4	4.409	Scrt2	4.232	E130309D14Rik
4.611	Runx1t1	4.396	Stx1b	4.22	Sox9
4.604	Fam57b	4.389	6230409E13Rik	4.211	Odz4
4.602	D030028A08Rik	4.385	Gm1082	4.21	Dlgap3
4.602	Pde4a	4.376	4930451I11Rik	4.21	Ccnk
4.602	Ctif	4.375	Frs2	4.209	Slc4a8
4.602	Wipf3	4.373	Scaf1	4.196	Sox12
4.594	Nsun5	4.359	Pabpc1l2b-ps	4.193	Irf2
4.586	Rfx7	4.358	Sesn3	4.189	Dpp9
4.584	Mll5	4.358	Lphn1	4.182	Wiz
4.574	Iqsec1	4.357	Nrxn2	4.177	Phf12
4.555	Sp2	4.357	Mfhas1	4.177	1700113A16Rik
4.547	Kcnma1	4.356	Slc1a2	4.177	Dpysl5
4.539	Prrc2b	4.355	Mkl2	4.172	Huwe1
Fold change	Symbol	Fold change	Symbol	Fold change	Symbol
4.171	Ep400	4.013	Iglon5	3.807	Arsb
4.17	Araf	4.013	Apba1	3.801	Atxn1l
4.159	Darc	4.012	Itsn1	3.792	Prkcg
4.157	Ubap2l	4.011	Wasf1	3.79	Pdk2
4.153	Sec24b	4.01	Rtn4rl2	3.785	Odz2
4.152	Foxj2	4.007	Pacs1	3.782	Solh
4.151	Zfp865	4.006	Raver1	3.782	Cbfa2t3
4.149	Dlgap4	4.005	Cnot4	3.78	Crtc2
4.146	Galnt11	4.001	Trp53inp2	3.775	Ccdc97
4.143	Rnf150	3.997	Inpp5j	3.77	Scd1
4.142	Rph3a	3.991	Nrg3	3.764	Zmat3
4.138	Aff3	3.976	Phf21a	3.762	Slc43a2
4.131	Rai1	3.973	Iqsec3	3.747	Nrxn3
4.129	Wdtc1	3.963	Tubb4a	3.746	Lrfn1
4.125	Srrm1	3.959	Tob2	3.735	Tmem151b
4.125	Hcfc1	3.952	1810041L15Rik	3.733	Cplx2
4.121	Zfp385a	3.949	Slc36a1	3.73	Rimbp2
4.12	Vamp2	3.931	Pcdhga1	3.727	Prkce
4.119	Sorbs3	3.931	Atat1	3.72	Slc8a1
4.117	Unc5a	3.924	Rgp1	3.719	9430020K01Rik
4.117	Stk35	3.918	Zfp580	3.719	Zfp362
4.11	Rnf152	3.916	Nacc1	3.718	Clec16a
4.105	Grlf1	3.913	Foxo1	3.712	Nfatc2
4.101	Rnf38	3.912	Cux2	3.709	Gnao1
4.099	Scrt1	3.906	Epas1	3.708	D630044L22Rik
4.094	Spred3	3.902	Fam100a	3.706	Scube1
4.086	Phactr1	3.901	Git1	3.702	Gucy1a2
4.082	BC024978	3.897	Sema6d	3.701	Ksr1
4.076	Ppat	3.888	Zfpm2	3.7	Atp1a3
4.074	Trpm3	3.884	Atp2b4	3.7	2210018M11Rik
4.072	Smarcc1	3.875	Mlxip	3.699	Zc3h4
4.071	Ctdsp1	3.872	Arhgdia	3.697	Mn1
4.071	Mical3	3.87	Trappc9	3.697	Gm6976
4.071	Zdhhc9	3.866	Brpf3	3.695	Lsm12
4.062	Snph	3.863	Fam189b	3.69	Sez6
4.056	Etv1	3.86	Pitpnm2	3.684	Cnot3
4.046	Kcnj10	3.858	Foxp1	3.682	Pcgf2
4.045	Erf	3.858	Arhgap32	3.682	Zdhhc8
4.044	LOC100861753	3.852	Kansl1	3.68	Sdc3
4.041	Celsr2	3.848	Tpcn1	3.679	Tmem108
4.032	Parvb	3.847	Ash1l	3.679	Chd9
4.027	Zyx	3.845	Comp	3.679	Nt5dc3
4.026	Myo16	3.835	Syt7	3.669	Prr13
4.024	Gm14964	3.835	Rprd2	3.669	Ctdnep1
4.019	Spock2	3.817	Sncb	3.668	Tor1aip1
4.018	Zfp827	3.814	Chrm1	3.666	Nedd4l
4.014	Kcnb1	3.81	Scaf4	3.665	Sall2
Fold change	Symbol	Fold change	Symbol	Fold change	Symbol
3.665	Nhsl1	3.522	Nptx1	3.408	Pou6f1
3.66	Hcn1	3.52	Slc41a1	3.407	Phf2
3.658	Sec31a	3.52	Opcml	3.405	Farp1
3.657	Plekha6	3.519	Dgki	3.398	Cpne5
3.656	Kcna1	3.517	E130012A19Rik	3.397	Lingo1
3.653	Cdc42bpa	3.516	Mdga2	3.396	Wasl
3.652	Dab2ip	3.513	Phyhip	3.392	Chrna4
3.651	Pacs2	3.513	Sh3pxd2a	3.389	Samd14
3.65	Mast4	3.51	Rasl10b	3.389	St8sia1
3.648	Add2	3.51	Whrn	3.382	Cant1
3.646	Nos1ap	3.509	1700030K09Rik	3.381	Cenpo
3.643	Syt2	3.507	Sema5a	3.38	Sgip1
3.638	Shisa9	3.506	Eif4g3	3.379	Syvn1
3.638	Lbh	3.492	Ubap2	3.377	Gm7457
3.638	Rbm33	3.492	Epha1	3.375	Drosha
3.636	Gm10644	3.483	Slc17a7	3.375	Ank1
3.632	Zfp592	3.482	Fam168a	3.373	Scmh1
3.627	Lrrc7	3.48	Celf1	3.373	Wbscr17
3.626	Mark2	3.478	Mypop	3.373	Mgat5
3.625	Ablim3	3.469	Sema6a	3.37	Nr2f2
3.608	Marf1	3.46	Ttll5	3.369	Slc35a4
3.608	Elmo1	3.458	Atf7ip	3.364	Peli2
3.594	Atxn2	3.458	Grm4	3.361	Bptf
3.593	Prl14l	3.457	A930015D03Rik	3.359	9930021J03Rik
3.59	Gm765	3.454	Hr	3.357	6330403A02Rik
3.585	Mink1	3.453	Cntfr	3.356	Npas2
3.585	Cpeb3	3.451	Kcnc1	3.355	Arf3
3.581	Synpo	3.444	Prrc1	3.353	Kdm2a
3.581	Hlf	3.444	Bach2	3.347	Gpatch8
3.571	Zfp385b	3.44	Fscn1	3.344	Fmnl1
3.57	Neto1	3.439	Lingo2	3.334	Cx3cl1
3.568	Traf3	3.438	Atxn7l1	3.334	Cxxc4
3.568	Samd4b	3.437	Med14	3.331	Asap2
3.565	D330022K07Rik	3.434	Sertad2	3.329	Sos2
3.562	Dnm3	3.432	Mtap1b	3.329	Zfp451
3.561	Dpy19l3	3.432	Khsrp	3.326	Tcte1
3.559	Kpna6	3.431	Heatr5b	3.326	Klhl18
3.559	Cux1	3.431	Gal3st3	3.326	Ly6e
3.556	Uhmk1	3.428	Fbxl16	3.316	Cacng7
3.555	Wbp2	3.427	Ski	3.315	Tle3
3.554	Eif2c1	3.426	Trim62	3.315	Cpsf7
3.551	Ankrd34a	3.425	Setd5	3.308	Yif1a
3.55	Rims3	3.424	Rnf26	3.302	Copg2
3.542	Zfp280b	3.423	Kcng4	3.302	D430041D05Rik
3.538	Cnih2	3.413	Braf	3.299	Phf8
3.532	Specc1	3.413	Nr1d1	3.298	Setd2
3.526	Erc1	3.41	A030003K02Rik	3.296	Scn8a
Fold change	Symbol	Fold change	Symbol	Fold change	Symbol
3.295	Six3	3.168	Cnnm1	3.078	Agap1
3.292	Unc79	3.167	Rab6b	3.074	Spock1
3.291	Pdxk	3.166	Fam193a	3.073	Kazn
3.289	Daam2	3.166	Bcl7a	3.073	Maz
3.283	Rfng	3.165	Trp53i13	3.072	Tmem90a
3.283	Ctnnd1	3.163	Nsd1	3.071	Wbp11
3.28	Nrsn2	3.162	BC018242	3.07	Rnf111
3.276	9030418K01Rik	3.162	Ppt2	3.069	Cacng3
3.274	Prrt2	3.161	A930011O12Rik	3.065	Atp2b2
3.27	Med13l	3.16	Map2k7	3.06	2310067B10Rik
3.27	Panx2	3.159	Cacng8	3.059	Gm4756
3.269	Megf9	3.159	Adora1	3.059	Abi3
3.267	Pitpnm3	3.156	Dusp8	3.057	Nabp2
3.253	Fam65a	3.156	Cacna1a	3.056	Med25
3.251	Wscd2	3.156	Gm996	3.056	Myst3
3.244	2810011L19Rik	3.154	Tiam1	3.056	Vsig2
3.241	Whsc1l1	3.151	Slc16a2	3.053	Sf1
3.239	Eya3	3.145	Hk3	3.043	Lats1
3.238	Mkl1	3.141	Vps37c	3.039	Lmtk2
3.236	Zfp467	3.139	Sorbs1	3.036	Gsk3a
3.236	Phospho1	3.138	Rorb	3.035	Ptprj
3.235	Nrp2	3.137	Sash1	3.03	Carm1
3.235	Sh2d3c	3.136	Gm581	3.028	Fam53b
3.235	2310022B05Rik	3.134	Nacad	3.025	Csmd1
3.233	Hivep2	3.134	Aes	3.025	Agpat1
3.228	Accn2	3.13	Rnf208	3.025	Brsk1
3.221	2610005L07Rik	3.127	Slc6a17	3.024	Epn1
3.215	Bcr	3.123	Crb2	3.017	Nfasc
3.213	Abi2	3.118	Phactr2	3.017	Klhl29
3.212	Ap3s2	3.116	Rbms2	3.015	Sin3a
3.212	Ppp1r9b	3.115	Bcl11b	3.011	Kirrel3
3.211	Eps8l3	3.115	Rgs6	3.01	2310061I04Rik
3.199	Gm14164	3.114	Csnk1g1	3.01	Fa2h
3.197	Arnt2	3.113	Fgf14	3.009	Atf5
3.196	Fam189a1	3.113	Glg1	3.009	Phlpp2
3.194	Tbl1x	3.101	Camk2a	3.003	Pla2g3
3.193	Aak1	3.099	Gabrb1	3.001	Fam102a
3.193	Slc8a2	3.089	Kif5a	2.997	Tulp4
3.191	Anks1b	3.087	Vash1	2.996	Zcchc2
3.189	Mospd3	3.087	Faim2	2.996	Lasp1
3.184	Cdk18	3.087	Gga3	2.996	Gm19710
3.183	Pbx1	3.086	Dscaml1	2.996	2210408I21Rik
3.182	Cacng2	3.083	Tmem145	2.989	Sdcbp2
3.177	Vmn2r-ps54	3.083	2310028H24Rik	2.987	4933431E20Rik
3.176	Ank3	3.08	Ncoa2	2.987	Ccdc21
3.174	Thrb	3.079	Igf2	2.987	Kcnk3
3.17	Gng7	3.079	Zbtb7a	2.983	C030046I01Rik
Fold change	Symbol	Fold change	Symbol	Fold change	Symbol
2.98	Rc3h1	2.858	Mast3	2.786	Rgs7bp
2.98	Taok3	2.857	Sez6l	2.785	AI646023
2.973	1700023F06Rik	2.855	Ttll3	2.784	Gm1337
2.973	Gm12709	2.851	Eif4enif1	2.784	March4
2.973	Rasd2	2.851	Dusp18	2.782	Egfl8
2.971	Kcnj12	2.85	Plxnb1	2.782	Plekhm3
2.971	E2f4	2.846	Etv5	2.78	Fbxo42
2.955	Cpeb2	2.844	Arhgap23	2.779	Tab2
2.955	Smad5	2.844	Gab2	2.768	Rab5b
2.953	C77080	2.842	Rnf157	2.768	Scamp5
2.953	Zfp704	2.842	Mgat5b	2.767	Thsd7a
2.95	9130221H12Rik	2.84	Zfp608	2.766	Rltpr
2.948	Erlec1	2.838	Slc6a6	2.765	Mbd6
2.948	Plbd2	2.837	Pip4k2b	2.765	Usp34
2.947	Ntng2	2.832	5830417I10Rik	2.763	Chrne
2.944	Diap2	2.831	1700066J24Rik	2.759	Astn1
2.944	Csk	2.828	Mpp2	2.757	Hepacam
2.94	Zfp236	2.827	Sf3b4	2.751	Dtx3
2.939	Zbtb44	2.825	Bcor	2.745	Tox
2.937	Htt	2.824	Epb4.1l1	2.743	Nol6
2.934	2003-09-01	2.821	Zfp142	2.741	Tmem184b
2.931	Mast2	2.819	Homer2	2.738	Tbc1d5
2.93	Phlda1	2.819	Cacna1g	2.735	Hspb6
2.929	Rapgefl1	2.817	Pnkd	2.731	Bcar1
2.925	6030419C18Rik	2.816	Elk1	2.729	Slc25a44
2.921	Fxyd7	2.816	Begain	2.726	Smarcc2
2.921	Rab11fip5	2.813	Grid2	2.725	Gprin1
2.919	Syt6	2.812	1810021B22Rik	2.723	Ctxn1
2.911	Lrrc4	2.811	Pcbp2	2.719	Rnf214
2.911	Lsamp	2.811	Rbpj	2.716	Tacc2
2.905	Larp1	2.81	Ccdc6	2.716	Samd4
2.905	Dnalc1	2.809	Nrgn	2.712	Pigq
2.902	Myst4	2.806	Pabpc1	2.711	Eftud1
2.894	Bai1	2.806	Prosapip1	2.71	Srebf2
2.894	Secisbp2l	2.804	Dab1	2.706	Micall1
2.893	Pias3	2.804	Rgs8	2.704	Ypel2
2.887	Rexo1	2.804	Syp	2.703	Ucp2
2.886	Tmem150b	2.804	Usp2	2.698	Atf6
2.877	Gm10222	2.803	Lrrc8b	2.694	Hsd3b7
2.874	Tnks	2.8	Trak1	2.694	Extl3
2.872	Dcakd	2.798	AI593442	2.69	Tmem201
2.869	Zeb1	2.798	Mgat3	2.69	Satb1
2.865	Fam160a2	2.797	Mybph	2.685	Rgl1
2.865	Irf3	2.796	Fat3	2.685	Rhog
2.865	Sds	2.795	Zbtb9	2.683	Cntnap1
2.865	Rnasek	2.793	Sh2b1	2.683	Gpr123
2.863	Pias1	2.791	Smad1	2.682	Dock3
Fold change	Symbol	Fold change	Symbol	Fold change	Symbol
2.682	H1fx	2.602	Yipf2	2.525	4933426M11Rik
2.681	Prr14	2.602	Ubqln4	2.523	Rapgef1
2.678	Stk40	2.599	Ell2	2.522	Elavl3
2.676	Foxg1	2.597	Tmem127	2.521	Cacna1i
2.676	Mcc	2.596	Arhgap26	2.521	Jazf1
2.676	Plekhm1	2.595	Sez6l2	2.519	Slc45a1
2.673	Arid2	2.594	Csdc2	2.518	C2cd2l
2.673	Cttnbp2nl	2.593	Ankrd12	2.517	Flrt2
2.671	Celf2	2.593	Pcnxl3	2.515	Dscam
2.67	Shisa5	2.589	Zfp358	2.515	Dennd4b
2.669	Nipal3	2.585	Snrpa	2.514	2900056M20Rik
2.665	A730017L22Rik	2.583	Tesk1	2.514	Psd3
2.665	Ppp2r1b	2.582	Tab3	2.512	Cdr2l
2.664	Msi2	2.58	Mtmr12	2.512	Gnb1
2.662	Ncf2	2.579	D8Ertd82e	2.511	Synpo2
2.66	Kctd17	2.579	AI846148	2.509	Celf3
2.657	Usp54	2.575	Rims1	2.504	Npr2
2.656	Atg9a	2.574	Prrg3	2.503	Gsk3b
2.654	Amotl1	2.573	Ndor1	2.502	Rcor2
2.652	Snx6	2.571	Lrp1b	2.502	Slc6a11
2.651	E2f3	2.57	Gbf1	2.501	Cacna2d2
2.65	B4galt5	2.57	Atp6v0a1	2.501	Ergic1
2.649	Ncan	2.567	Ankrd11	2.5	2610027K06Rik
2.649	Ntrk2	2.566	6430598A04Rik	2.499	Atp2b3
2.649	Elavl1	2.566	Pygo2	2.498	Spata2
2.648	Ndst1	2.565	Magi2	2.498	Tmed10
2.638	Adcy1	2.565	Zrsr1	2.495	Npcd
2.635	Rbfox2	2.564	Bag6	2.493	Adcyap1r1
2.634	Ambra1	2.558	Mbtps2	2.493	Dusp7
2.633	Lrrc8a	2.558	Lclat1	2.49	Cep350
2.633	Ankrd17	2.557	Tmem131	2.49	Atmin
2.633	Sox10	2.556	Acsf2	2.488	1500004A13Rik
2.632	Agap3	2.551	Znf512b	2.485	Rfx1
2.629	Tom1l2	2.551	Zfp106	2.482	Hrh3
2.627	1700025G04Rik	2.55	Stxbp1	2.48	Cdk16
2.627	Irak1	2.548	Dlg5	2.479	Hapln4
2.626	Mapkbp1	2.546	Hnrnpul1	2.478	Rusc2
2.626	Brd2	2.546	Frmd4a	2.473	Scn4b
2.625	Dpf2	2.541	Myo1d	2.472	1700037H04Rik
2.613	Hs6st1	2.54	Ifitm7	2.472	Ocrl
2.611	Mark4	2.539	Alg2	2.472	Mapk4
2.611	Reep3	2.538	Mras	2.467	Pcyt1b
2.61	Sestd1	2.538	Speg	2.464	Pip5k1c
2.61	A930001N09Rik	2.531	Rab36	2.461	Srf
2.609	Abcg4	2.531	Plec	2.46	Ralgps1
2.605	Pitpnb	2.531	Egr4	2.46	Ranbp10
2.603	Abca2	2.525	Fgfr1	2.459	Ssh2
Fold change	Symbol	Fold change	Symbol	Fold change	Symbol
2.457	Pura	2.369	Ankrd33b	2.29	Dnajb12
2.455	Kcnc4	2.364	Wdfy3	2.287	Grin1
2.449	Chst1	2.364	Camsap3	2.283	Cadm2
2.448	Gm5607	2.364	Plscr3	2.281	Kcnj3
2.448	Grk5	2.36	Clvs1	2.28	Nat8l
2.447	Cntnap2	2.359	Strbp	2.279	Gm4920
2.442	Vamp1	2.358	Wdr33	2.278	Ube2v1
2.434	Efna3	2.357	Zc3h13	2.275	Sv2a
2.433	Vps33a	2.356	B230209E15Rik	2.275	Arhgef12
2.433	Arl8a	2.356	Trak2	2.273	Src
2.432	Plxna2	2.35	Bcl6	2.271	Apc
2.431	Zfp804a	2.348	Gm5577	2.27	4632415L05Rik
2.428	Lyrm7	2.347	4931428F04Rik	2.264	Fam53c
2.425	Scap	2.346	Cacnb1	2.264	Tbkbp1
2.424	Myo5a	2.344	Trio	2.258	Nf1
2.423	Fntb	2.343	Trim8	2.256	Atp1a2
2.421	Cadm3	2.342	B4galnt1	2.256	Slitrk3
2.417	Cplx1	2.342	Sec24c	2.255	Gnal
2.416	Sf3a1	2.342	Hspa12b	2.254	Slc24a2
2.411	Fbrsl1	2.34	Chd3	2.253	Mllt1
2.408	Ywhaz	2.34	1810058I24Rik	2.253	Hyou1
2.408	Esrrg	2.332	Esyt2	2.253	Med12l
2.407	Fbxo41	2.33	Sorcs2	2.253	Cbx5
2.406	Elmod3	2.329	Pmepa1	2.25	Gm15998
2.404	Nova1	2.329	Srgap2	2.25	Ddah1
2.402	Il34	2.327	Jmy	2.248	Bhlhe40
2.402	Prickle2	2.327	Zfp414	2.246	Ttc9
2.401	Slc25a22	2.325	Fto	2.24	Kcnd3
2.399	Kndc1	2.325	Zfp574	2.239	Slc25a37
2.398	Nacc2	2.324	Prdm16	2.238	Cul4b
2.398	Hsf1	2.316	Ighm	2.237	BC048546
2.396	Papd4	2.313	6430704M03Rik	2.235	Slc8a3
2.396	8430427H17Rik	2.311	Kif1a	2.234	Accn1
2.394	Zic2	2.309	Gprc5b	2.233	Atg13
2.393	Rnft2	2.306	Ptpn3	2.233	Lphn3
2.393	Nr4a1	2.304	Ildr2	2.231	Gid4
2.391	Rfx3	2.304	Pfkfb3	2.229	Lrrc4b
2.391	Sertad4	2.303	Mapk1ip1	2.223	Rnf24
2.386	4930412F15Rik	2.301	Olfm2	2.22	Vat1
2.384	Psme3	2.3	BC005537	2.219	Kdelr1
2.38	Med15	2.3	Mast1	2.218	Ifitm10
2.38	Casc3	2.297	Gng3	2.216	Caskin2
2.378	Zfp318	2.296	Tmem63c	2.216	Rtn4r
2.373	Pelp1	2.295	Htr2c	2.213	Rbfox3
2.373	Lpp	2.294	Gpr137	2.21	Rela
2.369	Cpeb4	2.293	Atxn7l3	2.21	Acd
2.369	A230083G16Rik	2.29	Fnbp1	2.209	Trim46
Fold change	Symbol	Fold change	Symbol	Fold change	Symbol
2.208	Synj1	2.146	Kcnh1	2.073	Mboat7
2.205	Endov	2.145	Gm15337	2.073	Tmem55a
2.204	Dag1	2.144	Tbc1d13	2.072	Pak3
2.204	Spry2	2.143	Dhdds	2.071	Bscl2
2.2	Mical2	2.142	Efnb3	2.067	Gria1
2.199	Camkk2	2.141	Spnb1	2.064	Mob1b
2.198	Fam149a	2.141	Bace1	2.064	Slc38a1
2.197	Syt9	2.14	Dbn1	2.059	Agtpbp1
2.196	Fndc5	2.139	Macrod1	2.057	Kdm5c
2.196	Cd72	2.138	1810012P15Rik	2.056	Syngr1
2.196	8430419L09Rik	2.135	Grip1	2.056	Ube2d2a
2.189	Caskin1	2.133	Ppm1l	2.055	Bcl2l1
2.187	Zeb2	2.131	Paxip1	2.055	Utrn
2.185	Evi5l	2.121	Cfl1	2.052	Ncoa1
2.182	1700020O03Rik	2.119	Commd1	2.049	1500003O03Rik
2.182	1810062O18Rik	2.118	Fat2	2.049	Gm15800
2.181	Dpysl2	2.118	Tnik	2.047	Slc45a4
2.181	Cacna1d	2.115	Cacna1b	2.04	Kifc2
2.18	Sorbs2	2.114	Tle4	2.039	Ubqln2
2.18	AW555464	2.112	Zdhhc18	2.036	Pcnx
2.18	Spin1	2.112	Prkaa2	2.029	Slitrk5
2.178	Atl3	2.109	Pde10a	2.027	Ctnnbip1
2.178	Ppm1h	2.104	Inpp4a	2.026	Ptms
2.177	Hipk1	2.102	Glt1d1	2.026	Ifi35
2.176	Mapre3	2.101	Pak6	2.024	Dtx4
2.171	Ank2	2.099	Mapre2	2.022	Lin37
2.168	St18	2.099	Dos	2.022	Ankrd13b
2.168	Fryl	2.099	Grina	2.017	Pcdh9
2.167	Prkaca	2.096	Syn3	2.016	Lhfpl4
2.165	Psmd11	2.093	Rab11b	2.014	Gm16119
2.165	Neurod2	2.092	Arhgap44	2.013	Ephb1
2.165	Gfod1	2.091	Tmem109	2.012	Rap2c
2.164	Dhcr24	2.091	2610203C20Rik	2.012	Luzp1
2.163	A830039N20Rik	2.09	Pla2g6	2.007	S100pbp
2.163	Gm12592	2.09	Pan3	2.005	D17Wsu92e
2.16	Pde4d	2.089	Gfpt1	2.004	Tmem88b
2.159	Armcx2	2.089	Lman2	2.003	Igdcc4
2.158	Cdhr2	2.088	Rnf10	2.002	2900011O08Rik
2.158	Rab11fip2	2.085	Fam120c	2.001	Abr
2.156	Disp2	2.083	Leng1
2.155	Trex1	2.081	Mafg
2.155	Nav3	2.079	Dip2b
2.155	Kcnk2	2.078	Clcn6
2.153	2010011I20Rik	2.077	Zfp598
2.151	Atp6v1g2	2.077	Aatk
2.148	Sepw1	2.075	Lrrn2
2.148	Slc26a10	2.075	Kit
